# Supplementary material for: Reducing nihilism in metastatic pancreatic ductal adenocarcinoma: Treatment, sequencing, and effects on survival outcomes
Source: Cancer Med. 2020 Sep 30;9(22):8480–90. doi: 10.1002/cam4.3477 (PMC7666752; doi:10.1002/cam4.3477)
Supplement: Supplementary file 1 — Supplementary Material [file CAM4-9-8480-s001.xlsx]

## Sheet: Regimens by LoT
	Most common regimens by line of therapy
	First Line Treatment	N	Percent		Second Line Treatment	N	Percent		Third Line Treatment	N	Percent
	Gemcitabine,Paclitaxel Protein-Bound	2662	0.468085		Gemcitabine,Paclitaxel Protein-Bound	683	0.314167		Fluorouracil,Irinotecan Liposomal,Leucovorin	144	0.193289
	FOLFIRINOX	1368	0.240549		FOLFIRINOX	267	0.122815		Gemcitabine,Paclitaxel Protein-Bound	90	0.120805
	Gemcitabine	531	0.0933708		FOLFOX	248	0.114075		FOLFOX	85	0.114094
	FOLFOX	217	0.0381572		Fluorouracil,Irinotecan Liposomal,Leucovorin	221	0.101656		FOLFIRINOX	68	0.0912752
	Capecitabine	146	0.0256726		Capecitabine	103	0.0473781		FOLFIRI	45	0.0604027
	Clinical Study Drug	142	0.0249692		Gemcitabine	77	0.0354186		Clinical Study Drug	22	0.0295302
	Fluorouracil,Irinotecan Liposomal,Leucovorin	58	0.0101987		Clinical Study Drug	73	0.0335787		Capecitabine	21	0.0281879
	Clinical Study Drug,Gemcitabine	46	0.00808862		FOLFIRI	61	0.0280589		Gemcitabine	21	0.0281879
	Fluorouracil	45	0.00791278		CAPEOX	42	0.0193192		Pembrolizumab	19	0.0255034
	Capecitabine,Gemcitabine	41	0.00720943		Capecitabine,Gemcitabine	38	0.0174793		Nivolumab	17	0.0228188
	FOLFIRI	35	0.00615439		Nivolumab	21	0.00965961		CAPEOX	12	0.0161074
	Clinical Study Drug,Gemcitabine,Paclitaxel Protein-Bound	28	0.00492351		Capecitabine,Gemcitabine,Paclitaxel Protein-Bound	20	0.00919963		Erlotinib	12	0.0161074
	Capecitabine,Gemcitabine,Paclitaxel Protein-Bound	22	0.00386847		Fluorouracil	20	0.00919963		Erlotinib,Gemcitabine	12	0.0161074
	CAPEOX	19	0.00334095		Pembrolizumab	19	0.00873965		Capecitabine,Gemcitabine	10	0.0134228
	Fluorouracil,Gemcitabine,Irinotecan,Leucovorin,Oxaliplatin,Paclitaxel Protein-Bound	19	0.00334095		Erlotinib,Gemcitabine	17	0.00781969		Cisplatin,Gemcitabine	10	0.0134228
	Paclitaxel Protein-Bound	17	0.00298927		Paclitaxel Protein-Bound	16	0.00735971		Fluorouracil,Irinotecan Liposomal	6	0.00805369
	Cisplatin,Gemcitabine	14	0.00246175		Erlotinib	13	0.00597976		Fluorouracil,Leucovorin	6	0.00805369
	Cisplatin,Gemcitabine,Paclitaxel Protein-Bound	13	0.00228592		Gemcitabine,Oxaliplatin	13	0.00597976		Regimens with ≤ 5 patients	145	0.194631
	Fluorouracil,Leucovorin	13	0.00228592		Fluorouracil,Leucovorin	11	0.0050598
	Nivolumab	13	0.00228592		Cisplatin,Gemcitabine	10	0.00459982
	Gemcitabine,Oxaliplatin	12	0.00211008		Capecitabine,Clinical Study Drug	9	0.00413983
	Pembrolizumab	11	0.00193424		Fluorouracil,Irinotecan Liposomal	9	0.00413983
	Carboplatin,Gemcitabine	10	0.0017584		Cisplatin,Gemcitabine,Paclitaxel Protein-Bound	7	0.00321987
	Erlotinib	10	0.0017584		Regimens with ≤ 5 patients	176	0.0809568
	Clinical Study Drug,Paclitaxel Protein-Bound	8	0.00140672
	Erlotinib,Gemcitabine	8	0.00140672
	Anastrozole	7	0.00123088
	Carboplatin,Paclitaxel	6	0.00105504
	Fluorouracil,Gemcitabine,Irinotecan,Leucovorin,Oxaliplatin	6	0.00105504
	Regimens with ≤ 5 patients	160	0.0281343

## Sheet: Top Sequences
	Overall Sequences [note '+' indicates progression to next line of therapy]
	Sequence	N	Percent
	Gemcitabine,Paclitaxel Protein-Bound	1752	0.308071
	FOLFIRINOX	712	0.125198
	Gemcitabine	389	0.0684016
	FOLFIRINOX + Gemcitabine,Paclitaxel Protein-Bound	346	0.0608405
	FOLFOX	134	0.0235625
	Gemcitabine,Paclitaxel Protein-Bound + FOLFIRINOX	132	0.0232108
	Gemcitabine,Paclitaxel Protein-Bound + Fluorouracil,Irinotecan Liposomal,Leucovorin	122	0.0214524
	Gemcitabine,Paclitaxel Protein-Bound + FOLFOX	114	0.0200457
	Clinical Study Drug	86	0.0151222
	Capecitabine	77	0.0135397
	Gemcitabine,Paclitaxel Protein-Bound + Capecitabine	54	0.00949534
	Fluorouracil,Irinotecan Liposomal,Leucovorin	45	0.00791278
	FOLFIRINOX + Gemcitabine,Paclitaxel Protein-Bound + Fluorouracil,Irinotecan Liposomal,Leucovorin	36	0.00633023
	Gemcitabine + Gemcitabine,Paclitaxel Protein-Bound	28	0.00492351
	FOLFIRINOX + Gemcitabine	27	0.00474767
	Gemcitabine,Paclitaxel Protein-Bound + Clinical Study Drug	27	0.00474767
	Gemcitabine,Paclitaxel Protein-Bound + FOLFIRI	26	0.00457183
	FOLFOX + Gemcitabine,Paclitaxel Protein-Bound	25	0.00439599
	Capecitabine,Gemcitabine	22	0.00386847
	Gemcitabine,Paclitaxel Protein-Bound + CAPEOX	22	0.00386847
	Clinical Study Drug,Gemcitabine,Paclitaxel Protein-Bound	21	0.00369263
	Fluorouracil	20	0.00351679
	Gemcitabine,Paclitaxel Protein-Bound + FOLFOX + Fluorouracil,Irinotecan Liposomal,Leucovorin	20	0.00351679
	Capecitabine,Gemcitabine,Paclitaxel Protein-Bound	18	0.00316511
	Gemcitabine,Paclitaxel Protein-Bound + Fluorouracil,Irinotecan Liposomal,Leucovorin + FOLFOX	18	0.00316511
	Capecitabine + Gemcitabine,Paclitaxel Protein-Bound	17	0.00298927
	Fluorouracil,Gemcitabine,Irinotecan,Leucovorin,Oxaliplatin,Paclitaxel Protein-Bound	17	0.00298927
	Clinical Study Drug,Gemcitabine	14	0.00246175
	Gemcitabine,Paclitaxel Protein-Bound + FOLFIRINOX + Fluorouracil,Irinotecan Liposomal,Leucovorin	14	0.00246175
	Gemcitabine,Paclitaxel Protein-Bound + FOLFOX + FOLFIRI	14	0.00246175
	CAPEOX	13	0.00228592
	Gemcitabine + FOLFOX	13	0.00228592
	Paclitaxel Protein-Bound	13	0.00228592
	FOLFIRI	12	0.00211008
	FOLFIRINOX + Clinical Study Drug	12	0.00211008
	FOLFIRINOX + Clinical Study Drug + Gemcitabine,Paclitaxel Protein-Bound	11	0.00193424
	FOLFIRINOX + Gemcitabine,Paclitaxel Protein-Bound + Capecitabine	11	0.00193424
	Gemcitabine + Capecitabine	11	0.00193424
	Gemcitabine + FOLFIRINOX	11	0.00193424
	Gemcitabine,Paclitaxel Protein-Bound + Capecitabine,Gemcitabine	11	0.00193424
	FOLFIRINOX + Gemcitabine,Paclitaxel Protein-Bound + FOLFOX	9	0.00158256
	Nivolumab	9	0.00158256
	Pembrolizumab	9	0.00158256
	Clinical Study Drug + Gemcitabine,Paclitaxel Protein-Bound	8	0.00140672
	Erlotinib	8	0.00140672
	FOLFIRINOX + Gemcitabine,Paclitaxel Protein-Bound + FOLFIRINOX	8	0.00140672
	Fluorouracil + Gemcitabine	8	0.00140672
	Gemcitabine,Paclitaxel Protein-Bound + Capecitabine,Gemcitabine,Paclitaxel Protein-Bound	8	0.00140672
	Gemcitabine,Paclitaxel Protein-Bound + Fluorouracil	8	0.00140672
	Clinical Study Drug + FOLFIRINOX	7	0.00123088
	Erlotinib,Gemcitabine	7	0.00123088
	FOLFIRINOX + Fluorouracil,Irinotecan Liposomal,Leucovorin	7	0.00123088
	FOLFIRINOX + Gemcitabine + Gemcitabine,Paclitaxel Protein-Bound	7	0.00123088
	Fluorouracil + Gemcitabine,Paclitaxel Protein-Bound	7	0.00123088
	Gemcitabine,Oxaliplatin	7	0.00123088
	Gemcitabine,Paclitaxel Protein-Bound + Nivolumab	7	0.00123088
	Gemcitabine,Paclitaxel Protein-Bound + Pembrolizumab	7	0.00123088
	Capecitabine,Gemcitabine + Gemcitabine,Paclitaxel Protein-Bound	6	0.00105504
	Cisplatin,Gemcitabine	6	0.00105504
	FOLFIRINOX + Gemcitabine,Paclitaxel Protein-Bound + FOLFIRI	6	0.00105504
	FOLFOX + FOLFIRINOX	6	0.00105504
	Gemcitabine,Paclitaxel Protein-Bound + FOLFIRI + FOLFOX	6	0.00105504
	Other sequences with ≤ 5 patients	1059	0.186214
	Total	5687	1
